# Supplementary material for: Optimization and Validation of Dispersive Liquid–Liquid Microextraction for Simultaneous Determination of Aflatoxins B1, B2, G1, and G2 in Senna Leaves and Pods Using HPLC-FLD with Pre-Column Derivatization
Source: Toxins (Basel). 2023 Apr 7;15(4):277. doi: 10.3390/toxins15040277 (PMC10142810; doi:10.3390/toxins15040277)
Supplement: Supplementary file 1 [file toxins-15-00277-s001.zip]

Archive with 1 entries (1 files):
- toxins-2307203-supplementary.pdf
